# Supplementary material for: Sand fly identification and screening for Leishmania spp. in six provinces of Thailand
Source: Parasit Vectors. 2021 Jul 3;14:352. doi: 10.1186/s13071-021-04856-6 (PMC8254935; doi:10.1186/s13071-021-04856-6)
Supplement: Supplementary file 1 — Additional file 1: Table S1. Average temperature, actual rainfall and location coordinate of study sites. [file 13071_2021_4856_MOESM1_ESM.xlsx]

## Sheet: Sheet1
Additional file 1: Table S1. Average temperature, actual rainfall*, and location coordinate of study sites.
Province	Study site	Latitude	Longitude	Average temperature (˚C)	Actual rainfall (mm)
Chiang Rai (CRI)	Tham Pha Jom	20.4375	99.8709	21.5	74.5
Phayao (PYO)	Tham Hor	19.0819	100.074	21.6	63
Sisaket (SSK)	Huay Chan	14.5332	104.362	26	3.9
	Tubtimsiam	14.486	104.45
Ubon Ratchathani (UBN)	Ban Kaeng Ruang	14.4507	105.199	26.1	0.6
	Phu Chong Na Yoi National Park	14.4476	105.212
Chantaburi (CTI)	Nam Sub Ta Pud	13.0539	102.284	27.7	70.8
Songkhla (SKA)	Por Bid Nuea	6.65761	100.714	26.8	682.2
	Khao Nam Kang	6.58744	100.574
	Wat Khao Rup Chang	6.71564	100.277
	Thung Jang	6.5753	100.538
	Bong	6.57519	100.741
* Rainfall data were provided by Thai Meteorological Department
