# Supplementary material for: Sand fly identification and screening for Leishmania spp. in six provinces of Thailand
Source: Parasit Vectors. 2021 Jul 3;14:352. doi: 10.1186/s13071-021-04856-6 (PMC8254935; doi:10.1186/s13071-021-04856-6)
Supplement: Supplementary file 2 — Additional file 2: Table S2. Cluster sequence analysis showing the OTUs generated from COI sequences using the Refined Single Linkage (RESL) algorithm. [file 13071_2021_4856_MOESM2_ESM.xlsm]

## Sheet: Sheet1
Additional file 2: Table S2. Cluster sequence analysis showing the OTUs generated from COI sequences using the Refined Single Linkage (RESL) algorithm.
OTU	Mean	Max	Count	NN Dist
OTU-1	1.45237	2.57732	18	11.7117
OTU-2	1.44144	1.44144	2	14.4144
OTU-3	1.12739	2.16216	8	11.5315
OTU-4	0	0	1	12.6126
OTU-5	0.180507	0.362319	4	6.48649
OTU-6	0	0	1	10.1375
OTU-7	0.636943	0.636943	2	2.77778
OTU-8	0	0	1	2.77778
OTU-9	1.08696	1.08696	2	12.4324
OTU-10	0	0	1	2.34234
OTU-11	1.99275	1.99275	2	8.15217
OTU-12	0	0	1	10.8696
OTU-13	0	0	1	2.34234
OTU-14	0	0	1	11.8919
OTU-15	0	0	2	13.6937
OTU-16	0.232125	0.352734	4	12.1377
OTU-17	0.18018	0.18018	2	13.7681
OTU-18	0	0	2	6.48649
OTU-19	0.258799	0.414079	3	14.4928
OTU-20	0	0	3	13.5135
OTU-21	0.18018	0.18018	2	12.6126
OTU-22	0	0	1	8.15217
OTU-23	0.543478	0.543478	2	14.6739
OTU-24	0	0	1	10.8527
OTU-25	0	0	1	15.3153

## Sheet: Sheet2
Additional file 2: Table S2. Cluster sequence analysis showing the OTUs generated from COI sequences using the Refined Single Linkage (RESL) algorithm.
OTU	Process ID	Sampleid	Mean	Max	Taxon	BIN	Count	NN Dist
OTU-1	OPHU001-20	D00001	1.45237	2.57732	Sergentomyia gemmea	BOLD:ADK0270	18	11.7117
OTU-1	OPHU002-20	D00002	1.45237	2.57732	Sergentomyia gemmea	BOLD:ADK0270	18	11.7117
OTU-1	OPHU004-20	D00004	1.45237	2.57732	Sergentomyia gemmea	BOLD:ADK0270	18	11.7117
OTU-1	OPHU019-20	D00031	1.45237	2.57732	Sergentomyia gemmea	BOLD:ADK0270	18	11.7117
OTU-1	OPHU021-20	D00038	1.45237	2.57732	Sergentomyia gemmea	BOLD:ADK0270	18	11.7117
OTU-1	OPHU023-20	D00045	1.45237	2.57732	Sergentomyia gemmea	BOLD:ADK0270	18	11.7117
OTU-1	OPHU029-20	D00053	1.45237	2.57732	Sergentomyia gemmea	BOLD:ADK0270	18	11.7117
OTU-1	OPHU030-20	D00054	1.45237	2.57732	Sergentomyia gemmea	BOLD:ADK0270	18	11.7117
OTU-1	OPHU032-20	D00056	1.45237	2.57732	Sergentomyia gemmea	BOLD:ADK0270	18	11.7117
OTU-1	OPHU056-20	D00108	1.45237	2.57732	Sergentomyia gemmea	BOLD:ADK0270	18	11.7117
OTU-1	OPHU057-20	D00112	1.45237	2.57732	Sergentomyia gemmea	BOLD:ADK0270	18	11.7117
OTU-1	OPHU058-20	D00113	1.45237	2.57732	Sergentomyia gemmea	BOLD:ADK0270	18	11.7117
OTU-1	OPHU059-20	D00114	1.45237	2.57732	Sergentomyia gemmea	BOLD:ADK0270	18	11.7117
OTU-1	OPHU061-20	D00116	1.45237	2.57732	Sergentomyia gemmea	BOLD:ADK0270	18	11.7117
OTU-1	OPHU068-20	D00118	1.45237	2.57732	Sergentomyia gemmea	BOLD:ADK0270	18	11.7117
OTU-1	OPHU069-20	D00119	1.45237	2.57732	Sergentomyia gemmea	BOLD:ADK0270	18	11.7117
OTU-1	OPHU070-20	D00120	1.45237	2.57732	Sergentomyia gemmea	BOLD:ADK0270	18	11.7117
OTU-1	OPHU073-20	D00123	1.45237	2.57732	Sergentomyia gemmea	BOLD:ADK0270	18	11.7117
OTU-2	OPHU003-20	D00003	1.44144	1.44144	Phlebotomus stantoni	BOLD:AEH3877	2	14.4144
OTU-2	OPHU033-20	D00057	1.44144	1.44144	Phlebotomus stantoni	BOLD:ACZ0673	2	14.4144
OTU-3	OPHU005-20	D00006	1.12739	2.16216	Sergentomyia iyengari	BOLD:ACW3244	8	11.5315
OTU-3	OPHU006-20	D00008	1.12739	2.16216	Sergentomyia iyengari	BOLD:ACW3244	8	11.5315
OTU-3	OPHU014-20	D00020	1.12739	2.16216	Sergentomyia iyengari	BOLD:ACW3244	8	11.5315
OTU-3	OPHU016-20	D00023	1.12739	2.16216	Sergentomyia iyengari	BOLD:ACW3244	8	11.5315
OTU-3	OPHU018-20	D00030	1.12739	2.16216	Sergentomyia iyengari	BOLD:ACW3244	8	11.5315
OTU-3	OPHU025-20	D00048	1.12739	2.16216	Sergentomyia iyengari	BOLD:ACW3244	8	11.5315
OTU-3	OPHU026-20	D00049	1.12739	2.16216	Sergentomyia iyengari	BOLD:ACW3244	8	11.5315
OTU-3	OPHU028-20	D00051	1.12739	2.16216	Sergentomyia iyengari	BOLD:ACW3244	8	11.5315
OTU-4	OPHU007-20	D00009	0	0	Sergentomyia sp.	BOLD:AEE2576	1	12.6126
OTU-5	OPHU009-20	D00014	0.180507	0.362319	Sergentomyia anodontis	BOLD:AEA6246	4	6.48649
OTU-5	OPHU010-20	D00015	0.180507	0.362319	Sergentomyia anodontis	BOLD:AEA6246	4	6.48649
OTU-5	OPHU012-20	D00017	0.180507	0.362319	Sergentomyia anodontis	BOLD:AEA6246	4	6.48649
OTU-5	OPHU013-20	D00018	0.180507	0.362319	Sergentomyia anodontis	BOLD:AEA6246	4	6.48649
OTU-6	OPHU011-20	D00016	0	0	Sergentomyia barraudi	BOLD:ADT2123	1	10.1375
OTU-7	OPHU015-20	D00021	0.636943	0.636943	Sergentomyia perturbans	BOLD:ADK2366	2	2.77778
OTU-7	OPHU067-20	D00111	0.636943	0.636943	Sergentomyia perturbans	BOLD:ADK2366	2	2.77778
OTU-8	OPHU017-20	D00027	0	0	Sergentomyia perturbans	BOLD:ADT5387	1	2.77778
OTU-9	OPHU020-20	D00032	1.08696	1.08696	Sergentomyia bailyi	BOLD:ADK0431	2	12.4324
OTU-9	OPHU060-20	D00115	1.08696	1.08696	Sergentomyia bailyi	BOLD:ADK0431	2	12.4324
OTU-10	OPHU022-20	D00042	0	0	Sergentomyia sp.	BOLD:AEE2577	1	2.34234
OTU-11	OPHU024-20	D00047	1.99275	1.99275	Sergentomyia barraudi	BOLD:AEG2980	2	8.15217
OTU-11	OPHU039-20	D00065	1.99275	1.99275	Sergentomyia barraudi	BOLD:ACZ1287	2	8.15217
OTU-12	OPHU027-20	D00050	0	0	Sergentomyia sp.	BOLD:AEE2571	1	10.8696
OTU-13	OPHU031-20	D00055	0	0	Sergentomyia sp.	BOLD:AEE2573	1	2.34234
OTU-14	OPHU034-20	D00058	0	0	Sergentomyia sp.	BOLD:AEE2574	1	11.8919
OTU-15	OPHU035-20	D00059	0	0	Phlebotomus sp.	BOLD:AEE4597	2	13.6937
OTU-15	OPHU038-20	D00062	0	0	Phlebotomus sp.	BOLD:AEE4597	2	13.6937
OTU-16	OPHU040-20	D00069	0.232125	0.352734	Sergentomyia sp.	BOLD:AEE2575	4	12.1377
OTU-16	OPHU041-20	D00070	0.232125	0.352734	Sergentomyia sp.	BOLD:AEE2575	4	12.1377
OTU-16	OPHU043-20	D00075	0.232125	0.352734	Sergentomyia sp.	BOLD:AEE2575	4	12.1377
OTU-16	OPHU045-20	D00078	0.232125	0.352734	Sergentomyia sp.	BOLD:AEE2575	4	12.1377
OTU-17	OPHU036-20	D00060	0.18018	0.18018	Sergentomyia khawi	BOLD:AEE5298	2	13.7681
OTU-17	OPHU037-20	D00061	0.18018	0.18018	Sergentomyia khawi	BOLD:AEE5298	2	13.7681
OTU-18	OPHU046-20	D00079	0	0	Sergentomyia anodontis	BOLD:ACY9440	2	6.48649
OTU-18	OPHU051-20	D00089	0	0	Sergentomyia anodontis	BOLD:ACY9440	2	6.48649
OTU-19	OPHU042-20	D00071	0.258799	0.414079	Idiophlebotomus teshi	BOLD:AEA7361	3	14.4928
OTU-19	OPHU044-20	D00076	0.258799	0.414079	Idiophlebotomus teshi	BOLD:AEA7361	3	14.4928
OTU-19	OPHU066-20	D00081	0.258799	0.414079	Idiophlebotomus teshi	BOLD:AEA7361	3	14.4928
OTU-20	OPHU049-20	D00086	0	0	Sergentomyia khawi	BOLD:AEE7857	3	13.5135
OTU-20	OPHU050-20	D00088	0	0	Sergentomyia khawi	BOLD:AEE7857	3	13.5135
OTU-20	OPHU065-20	D00074	0	0	Sergentomyia khawi	BOLD:AEE7857	3	13.5135
OTU-21	OPHU047-20	D00083	0.18018	0.18018	Sergentomyia rudnicki	BOLD:AEE6814	2	12.6126
OTU-21	OPHU048-20	D00084	0.18018	0.18018	Sergentomyia rudnicki	BOLD:AEE6814	2	12.6126
OTU-22	OPHU053-20	D00092	0	0	Sergentomyia barraudi	BOLD:ACZ0088	1	8.15217
OTU-23	OPHU052-20	D00090	0.543478	0.543478	Phlebotomus mascomai	BOLD:ACY9207	2	14.6739
OTU-23	OPHU054-20	D00097	0.543478	0.543478	Phlebotomus mascomai	BOLD:ACY9207	2	14.6739
OTU-24	OPHU074-20	D00107	0	0	Sergentomyia indica	BOLD:ADK0381	1	10.8527
OTU-25	OPHU055-20	D00103	0	0	Phlebotomus sp.	BOLD:AEE4599	1	15.3153
