# Supplementary material for: Sand fly identification and screening for Leishmania spp. in six provinces of Thailand
Source: Parasit Vectors. 2021 Jul 3;14:352. doi: 10.1186/s13071-021-04856-6 (PMC8254935; doi:10.1186/s13071-021-04856-6)
Supplement: Supplementary file 3 — Additional file 3: Table S3. Barcode gap analysis showing the distribution of distances within each species and the distance to the nearest neighbor of each species. [file 13071_2021_4856_MOESM3_ESM.xlsm]

## Sheet: Sheet1
Additional file 3: Table S3. Barcode gap analysis showing the distribution of distances within each species and the distance to the nearest neighbor of each species.
Order	Family	Species	Mean Intra-Sp	Max Intra-Sp	Nearest Species	Nearest Neighbour	Distance to NN
Diptera	Psychodidae	Idiophlebotomus teshi	0.26	0.42	Sergentomyia anodontis	OPHU051-20	16.14
Diptera	Psychodidae	Phlebotomus mascomai	0.55	0.55	Sergentomyia anodontis	OPHU051-20	16.35
Diptera	Psychodidae	Phlebotomus sp.	11.46	17.19	Sergentomyia anodontis	OPHU051-20	15.13
Diptera	Psychodidae	Phlebotomus stantoni	1.46	1.46	Phlebotomus sp.	OPHU035-20	16.01
Diptera	Psychodidae	Sergentomyia anodontis	3.74	6.91	Sergentomyia indica	OPHU074-20	11.75
Diptera	Psychodidae	Sergentomyia bailyi	1.1	1.1	Sergentomyia barraudi	OPHU053-20	13.65
Diptera	Psychodidae	Sergentomyia barraudi	8.91	11.36	Sergentomyia iyengari	OPHU026-20	12.87
Diptera	Psychodidae	Sergentomyia gemmea	1.48	2.63	Sergentomyia iyengari	OPHU026-20	12.79
Diptera	Psychodidae	Sergentomyia indica	N/A	0	Sergentomyia anodontis	OPHU051-20	11.75
Diptera	Psychodidae	Sergentomyia iyengari	1.14	2.2	Sergentomyia anodontis	OPHU009-20	12.55
Diptera	Psychodidae	Sergentomyia khawi	10.13	17.03	Sergentomyia anodontis	OPHU051-20	14.94
Diptera	Psychodidae	Sergentomyia perturbans	2.28	3.36	Sergentomyia anodontis	OPHU051-20	13.04
Diptera	Psychodidae	Sergentomyia rudnicki	0.18	0.18	Sergentomyia perturbans	OPHU017-20	13.86
Diptera	Psychodidae	Sergentomyia sp.	14.14	21.01	Sergentomyia anodontis	OPHU010-20	11.78
