# Supplementary material for: Sand fly identification and screening for Leishmania spp. in six provinces of Thailand
Source: Parasit Vectors. 2021 Jul 3;14:352. doi: 10.1186/s13071-021-04856-6 (PMC8254935; doi:10.1186/s13071-021-04856-6)
Supplement: Supplementary file 4 — Additional file 4: Table S4. Pairwise distance analysis of 68 nucleotide sequences were obtained using the Kimura 2-parameter model in MEGA X. [file 13071_2021_4856_MOESM4_ESM.xlsx]

## Sheet: MatrixOutput
Additional file 4: Table S4. Pairwise distance analysis of 68 nucleotide sequences were obtained using the Kimura 2-parameter model in MEGA X.
	S.gemmea_D00119	P.sp._D00103	S.gemmea_D00004	P.sp._D00059	P.sp._D00062	P.mascomai_D00090	S.gemmea_D00118	S.iyengari_D00048	S.khawi_D00088	S.khawi_D00060	S.bailyi_D00115	S.barraudi_D00092	S.bailyi_D00032	S.iyengari_D00030	I.teshi_D00081	S.sp._D00058	S.barraudi_D00016	S.gemmea_D00031	S.gemmea_D00120	S.iyengari_D00023	S.gemmea_D00113	S.gemmea_D00112	S.gemmea_D00123	S.gemmea_D00116	S.sp._D00009	S.iyengari_D00051	S.gemmea_D00002	S.khawi_D00086	S.sp._D00055	S.sp._D00050	S.perturbans_D00111	I.teshi_D00076	S.perturbans_D00021	S.iyengari_D00020	S.khawi_D00061	S.iyengari_D00049	S.sp._D00070	S.anodontis_D00014	S.sp._D00075	S.anodontis_D00018	S.gemmea_D00056	S.gemmea_D00108	S.gemmea_D00114	S.gemmea_D00038	S.anodontis_D00079	S.perturbans_D00027	P.mascomai_D00097	S.gemmea_D00045	P.stantoni_D00057
S.gemmea_D00119
P.sp._D00103	0.223522
S.gemmea_D00004	0.00343644	0.22856
P.sp._D00059	0.180281	0.171709	0.180281
P.sp._D00062	0.180281	0.171709	0.180281	0
P.mascomai_D00090	0.187438	0.181147	0.187438	0.171493	0.171493
S.gemmea_D00118	0.00343644	0.22856	0	0.180281	0.180281	0.187438
S.iyengari_D00048	0.132633	0.209102	0.132633	0.182766	0.182766	0.19449	0.132633
S.khawi_D00088	0.164788	0.217813	0.169334	0.173626	0.173626	0.216128	0.169334	0.170051
S.khawi_D00060	0.160344	0.225876	0.160344	0.192339	0.192339	0.213233	0.160344	0.192702	0.171406
S.bailyi_D00115	0.160144	0.234232	0.160144	0.164724	0.164724	0.189926	0.160144	0.165114	0.180071	0.187347
S.barraudi_D00092	0.16926	0.233471	0.16926	0.169035	0.169035	0.17387	0.16926	0.143026	0.169811	0.164788	0.138944
S.bailyi_D00032	0.159775	0.23403	0.159775	0.169193	0.169193	0.19235	0.159775	0.160657	0.17549	0.194317	0.0107748	0.143471
S.iyengari_D00030	0.137503	0.204223	0.137503	0.182766	0.182766	0.19449	0.137503	0.00357144	0.170051	0.190316	0.169701	0.143026	0.16915
I.teshi_D00081	0.175165	0.203349	0.175165	0.224488	0.224488	0.242187	0.175165	0.18164	0.231262	0.21737	0.203024	0.168045	0.20277	0.188585
S.sp._D00058	0.14489	0.203493	0.149276	0.173447	0.173447	0.192089	0.149276	0.140899	0.162421	0.194317	0.162597	0.169133	0.162531	0.140899	0.20244
S.barraudi_D00016	0.14996	0.226377	0.14996	0.194235	0.194235	0.20391	0.14996	0.147945	0.180882	0.198889	0.158235	0.113577	0.14317	0.150286	0.161466	0.158165
S.gemmea_D00031	0.0199326	0.22337	0.0162493	0.182533	0.182533	0.187481	0.0162493	0.13473	0.17614	0.167056	0.166823	0.160284	0.169035	0.136928	0.189251	0.149233	0.156525
S.gemmea_D00120	0	0.223522	0.00343644	0.180281	0.180281	0.187438	0.00343644	0.132633	0.164788	0.160344	0.160144	0.16926	0.159775	0.137503	0.175165	0.14489	0.14996	0.0199326
S.iyengari_D00023	0.137028	0.201802	0.137028	0.178147	0.178147	0.199219	0.137028	0.0162272	0.163375	0.187941	0.165114	0.145233	0.160657	0.014399	0.195627	0.134349	0.147945	0.139135	0.137028
S.gemmea_D00113	0.0262496	0.240993	0.0226718	0.189422	0.189422	0.199148	0.0226718	0.141249	0.180687	0.15587	0.162308	0.164724	0.159745	0.145957	0.196103	0.153602	0.149863	0.0180875	0.0262496	0.141249
S.gemmea_D00112	0.0255088	0.220876	0.0217844	0.187152	0.187152	0.196849	0.0217844	0.132542	0.173836	0.169334	0.16908	0.160284	0.171297	0.13473	0.182158	0.144857	0.158798	0.0089769	0.0255088	0.132542	0.0199326
S.gemmea_D00123	0	0.223522	0.00343644	0.180281	0.180281	0.187438	0.00343644	0.132633	0.164788	0.160344	0.160144	0.16926	0.159775	0.137503	0.175165	0.14489	0.14996	0.0199326	0	0.137028	0.0262496	0.0255088
S.gemmea_D00116	0.0214342	0.236029	0.0177978	0.177956	0.177956	0.19449	0.0177978	0.141353	0.17614	0.162531	0.16908	0.160284	0.168267	0.140968	0.182158	0.14704	0.151553	0.0126133	0.0214342	0.139135	0.0123923	0.0144414	0.0214342
S.sp._D00009	0.145703	0.22656	0.150198	0.192134	0.192134	0.195238	0.150198	0.156419	0.207103	0.201566	0.169701	0.199647	0.176543	0.156419	0.202477	0.145703	0.185956	0.154605	0.145703	0.156419	0.152222	0.154605	0.145703	0.15008
S.iyengari_D00051	0.137028	0.201802	0.137028	0.178147	0.178147	0.199219	0.137028	0.0162272	0.163375	0.187941	0.165114	0.145233	0.160657	0.014399	0.195627	0.134349	0.147945	0.139135	0.137028	0	0.141249	0.132542	0.137028	0.139135	0.156419
S.gemmea_D00002	0.00536678	0.22856	0.00178253	0.177993	0.177993	0.187438	0.00178253	0.130449	0.169334	0.162597	0.160144	0.16926	0.162339	0.132633	0.175165	0.147078	0.152113	0.0180875	0.00536678	0.134826	0.0217521	0.0236431	0.00536678	0.0199326	0.147945	0.134826
S.khawi_D00086	0.164788	0.217813	0.169334	0.173626	0.173626	0.216128	0.169334	0.170051	0	0.171406	0.180071	0.169811	0.17549	0.170051	0.231262	0.162421	0.180882	0.17614	0.164788	0.163375	0.180687	0.173836	0.164788	0.17614	0.207103	0.163375	0.169334
S.sp._D00055	0.179004	0.228915	0.174331	0.191882	0.191882	0.213387	0.174331	0.185956	0.155819	0.192574	0.204652	0.188065	0.204501	0.183586	0.261083	0.185016	0.199393	0.179135	0.179004	0.185956	0.181638	0.181494	0.179004	0.172126	0.201931	0.185956	0.172011	0.155819
S.sp._D00050	0.170319	0.206397	0.170319	0.189611	0.189611	0.203992	0.170319	0.149678	0.182927	0.182696	0.190584	0.172011	0.190729	0.151915	0.253548	0.17614	0.163928	0.168132	0.170319	0.15437	0.170615	0.165812	0.170319	0.172805	0.181105	0.15437	0.170319	0.182927	0.141249
S.perturbans_D00111	0.161642	0.221011	0.161642	0.176166	0.176166	0.179127	0.161642	0.136795	0.16302	0.194959	0.160332	0.147104	0.161963	0.140962	0.18855	0.178757	0.148552	0.160183	0.161642	0.136795	0.164302	0.160183	0.161642	0.162857	0.139977	0.136795	0.162857	0.16302	0.197952	0.167986
I.teshi_D00076	0.206279	0.221177	0.203864	0.210704	0.210704	0.194557	0.203864	0.185174	0.215571	0.217913	0.183018	0.180205	0.189969	0.185174	0.00540546	0.187275	0.182927	0.206169	0.206279	0.185016	0.210909	0.201361	0.206279	0.201361	0.206657	0.185016	0.20146	0.215571	0.235227	0.232573	0.170627
S.perturbans_D00021	0.1686	0.208482	0.1686	0.169193	0.169193	0.167057	0.1686	0.136253	0.171622	0.198626	0.167132	0.157998	0.17328	0.143034	0.18855	0.16908	0.157709	0.166987	0.1686	0.136253	0.17514	0.166987	0.1686	0.168503	0.143273	0.136253	0.167056	0.171622	0.201187	0.16454	0.00635602	0.173481
S.iyengari_D00020	0.137028	0.209102	0.137028	0.182766	0.182766	0.19449	0.137028	0.00357144	0.172377	0.190316	0.165114	0.143026	0.160657	0.00357144	0.188585	0.140899	0.147945	0.139135	0.137028	0.018062	0.143471	0.136928	0.137028	0.141353	0.156419	0.018062	0.134826	0.172377	0.183586	0.149678	0.141949	0.185174	0.140573
S.khawi_D00061	0.160344	0.22337	0.160344	0.189969	0.189969	0.210823	0.160344	0.195101	0.169133	0.00178253	0.189689	0.167056	0.196687	0.192702	0.21737	0.191959	0.19652	0.167056	0.160344	0.190316	0.15587	0.169334	0.160344	0.162531	0.199168	0.190316	0.162597	0.169133	0.190193	0.185016	0.194959	0.215468	0.198626	0.192702
S.iyengari_D00049	0.132633	0.201802	0.132633	0.17357	0.17357	0.19449	0.132633	0.0199036	0.158798	0.183224	0.160569	0.140828	0.156143	0.018062	0.195627	0.134349	0.143471	0.13473	0.132633	0.00357144	0.136834	0.128194	0.132633	0.13473	0.151915	0.00357144	0.130449	0.158798	0.181227	0.152113	0.131693	0.185016	0.131971	0.0217521	0.185576
S.sp._D00070	0.173496	0.245296	0.177991	0.192339	0.192339	0.194803	0.177991	0.140976	0.197658	0.181105	0.181105	0.147833	0.177869	0.147713	0.20962	0.169811	0.154653	0.174331	0.173496	0.143369	0.177869	0.176662	0.173496	0.173395	0.173921	0.143369	0.176788	0.197658	0.187823	0.136928	0.159737	0.206657	0.171754	0.143184	0.178763	0.138944
S.anodontis_D00014	0.152222	0.195712	0.152222	0.162472	0.162472	0.187808	0.152222	0.12805	0.165432	0.183018	0.158485	0.142789	0.154068	0.12805	0.181745	0.15201	0.147727	0.145401	0.152222	0.132379	0.154263	0.152113	0.152222	0.152113	0.163503	0.132379	0.14997	0.165432	0.169811	0.121742	0.141909	0.165114	0.149233	0.123758	0.18536	0.12805	0.151915
S.sp._D00075	0.168531	0.238617	0.173304	0.184507	0.184507	0.189537	0.173304	0.136733	0.189896	0.175332	0.17545	0.145845	0.177985	0.138995	0.20962	0.166278	0.159832	0.168415	0.168531	0.139193	0.17545	0.17079	0.168531	0.168415	0.165766	0.139193	0.170912	0.189896	0.187044	0.136921	0.158166	0.201563	0.159443	0.138995	0.172946	0.134658	0	0.150241
S.anodontis_D00018	0.147727	0.190881	0.147727	0.162472	0.162472	0.187808	0.147727	0.12805	0.165432	0.18536	0.163031	0.142789	0.158583	0.12805	0.174848	0.15201	0.143273	0.140976	0.147727	0.132379	0.15201	0.147628	0.147727	0.147628	0.163503	0.132379	0.145495	0.165432	0.172126	0.11961	0.141909	0.165114	0.149233	0.12805	0.187713	0.12805	0.151915	0.00357144	0.150241
S.gemmea_D00056	0.0199036	0.240993	0.0162272	0.187102	0.187102	0.196784	0.0162272	0.141249	0.178367	0.158102	0.162308	0.164724	0.164512	0.143471	0.18896	0.151395	0.154162	0.0144178	0.0199036	0.141249	0.00357144	0.0162493	0.0199036	0.00896319	0.14997	0.141249	0.018062	0.178367	0.179274	0.170615	0.165472	0.206067	0.171471	0.143471	0.158102	0.136834	0.181227	0.154263	0.17545	0.15201
S.gemmea_D00108	0.0236074	0.240993	0.0199036	0.189422	0.189422	0.199148	0.0199036	0.141249	0.180687	0.15587	0.162308	0.164724	0.164512	0.143471	0.196103	0.153602	0.156419	0.0180875	0.0236074	0.141249	0	0.0199326	0.0236074	0.012593	0.152222	0.141249	0.0217521	0.180687	0.181638	0.170615	0.165472	0.210909	0.171471	0.143471	0.15587	0.136834	0.181227	0.154263	0.17545	0.15201	0.00357144
S.gemmea_D00114	0.0234489	0.236029	0.0197724	0.1917	0.1917	0.196849	0.0197724	0.136928	0.180781	0.162531	0.162339	0.169193	0.163564	0.140522	0.18896	0.14704	0.157641	0.018062	0.0234489	0.136928	0.00711991	0.0199036	0.0234489	0.0125101	0.15008	0.136928	0.0217247	0.180781	0.181494	0.170463	0.168167	0.206169	0.174928	0.139135	0.162531	0.136928	0.184571	0.15437	0.177854	0.152113	0.00356745	0.00715813
S.gemmea_D00038	0.0191416	0.240993	0.015608	0.187102	0.187102	0.196784	0.015608	0.141249	0.178367	0.158102	0.162308	0.164724	0.161858	0.145851	0.18896	0.151395	0.151928	0.0144178	0.0191416	0.141249	0.00688699	0.0162493	0.0191416	0.00882087	0.14997	0.141249	0.018062	0.178367	0.179274	0.170615	0.166906	0.206067	0.175063	0.143471	0.158102	0.136834	0.180007	0.154263	0.17545	0.15201	0	0.00357144	0.00354847
S.anodontis_D00079	0.139135	0.195548	0.139135	0.153531	0.153531	0.162855	0.139135	0.147536	0.151744	0.182927	0.158235	0.140573	0.158311	0.147536	0.18896	0.127932	0.134412	0.136834	0.139135	0.147536	0.145596	0.139036	0.139135	0.139036	0.145703	0.147536	0.136928	0.151744	0.167215	0.136665	0.129161	0.167305	0.13409	0.147536	0.180601	0.143101	0.149594	0.0677626	0.147841	0.0677626	0.143369	0.145596	0.143471	0.143369
S.perturbans_D00027	0.169334	0.218535	0.164788	0.178367	0.178367	0.183004	0.164788	0.142747	0.178551	0.198626	0.171709	0.164724	0.171802	0.147123	0.216866	0.166823	0.151395	0.166987	0.169334	0.142747	0.169193	0.166987	0.169334	0.166987	0.138858	0.142747	0.162531	0.178551	0.205972	0.171297	0.0282718	0.173481	0.0329885	0.147123	0.198626	0.138408	0.154263	0.158102	0.15014	0.158102	0.169193	0.169193	0.173689	0.169193	0.14489
P.mascomai_D00097	0.187481	0.183595	0.187481	0.173739	0.173739	0.00536917	0.187481	0.194557	0.21379	0.215733	0.189997	0.176107	0.192434	0.194557	0.242187	0.192143	0.203992	0.189758	0.187481	0.199296	0.201456	0.199148	0.187481	0.196784	0.197775	0.199296	0.187481	0.21379	0.215733	0.208718	0.179127	0.192273	0.169335	0.194557	0.213306	0.194557	0.194901	0.187897	0.191976	0.187897	0.199086	0.201456	0.199148	0.199086	0.162921	0.185391
S.gemmea_D00045	0.0244892	0.240993	0.0209178	0.189422	0.189422	0.199148	0.0209178	0.141249	0.180687	0.15587	0.162308	0.164724	0.159722	0.148006	0.196103	0.153602	0.151928	0.0180875	0.0244892	0.141249	0.00171453	0.0199326	0.0244892	0.0123923	0.152222	0.141249	0.0217521	0.180687	0.181638	0.170615	0.166906	0.210909	0.177281	0.143471	0.15587	0.136834	0.177755	0.154263	0.17545	0.15201	0.00357144	0	0.00711991	0.00516356	0.145596	0.169193	0.201456
P.stantoni_D00057	0.208289	0.184792	0.208289	0.16454	0.16454	0.196728	0.208289	0.196599	0.225447	0.225091	0.202365	0.191882	0.202213	0.196599	0.246586	0.205616	0.21039	0.198812	0.208289	0.196448	0.205885	0.203574	0.208289	0.205972	0.218395	0.196448	0.205885	0.225447	0.228915	0.213035	0.18676	0.235092	0.1917	0.196599	0.227573	0.194095	0.232339	0.180687	0.235319	0.176058	0.208289	0.205885	0.210614	0.208289	0.180451	0.1917	0.199032	0.205885
S.gemmea_D00053	0.0236431	0.228395	0.0199326	0.184837	0.184837	0.19449	0.0199326	0.13473	0.173836	0.167056	0.16908	0.162531	0.171297	0.136928	0.189251	0.149233	0.156525	0.00716858	0.0236431	0.13473	0.0180875	0.0089769	0.0236431	0.0126133	0.154605	0.13473	0.0217844	0.173836	0.179135	0.168132	0.160183	0.201361	0.166987	0.139135	0.167056	0.130363	0.174331	0.145401	0.168415	0.140976	0.0144178	0.0180875	0.018062	0.0144178	0.136834	0.166987	0.196784	0.0180875	0.203574
S.anodontis_D00089	0.13941	0.19595	0.13941	0.153835	0.153835	0.160923	0.13941	0.147828	0.152045	0.183297	0.15855	0.140849	0.158627	0.147828	0.190126	0.128181	0.134675	0.137103	0.13941	0.147828	0.145884	0.13931	0.13941	0.13931	0.145992	0.147828	0.137197	0.152045	0.16755	0.136933	0.12946	0.167641	0.134352	0.147828	0.180966	0.143384	0.14989	0.0678905	0.148142	0.0678905	0.143652	0.145884	0.143755	0.143652	0	0.145175	0.160985	0.145884	0.180815
S.indica_D00107	0.158054	0.221421	0.158054	0.185082	0.185082	0.192208	0.158054	0.15567	0.169625	0.197694	0.144447	0.146858	0.142263	0.153382	0.220509	0.176217	0.144857	0.160279	0.158054	0.151104	0.167172	0.162599	0.158054	0.157969	0.160684	0.151104	0.158054	0.169625	0.195496	0.180872	0.151641	0.187496	0.150939	0.15567	0.195243	0.146579	0.178901	0.122695	0.177729	0.122695	0.16251	0.167172	0.16708	0.16251	0.118395	0.155475	0.19227	0.167172	0.188066
S.iyengari_D00008	0.130449	0.209102	0.130449	0.178147	0.178147	0.189806	0.130449	0.00357144	0.165432	0.192702	0.165114	0.143026	0.160657	0.00716858	0.18164	0.140899	0.143471	0.132542	0.130449	0.0199036	0.139036	0.130363	0.130449	0.139135	0.151915	0.0199036	0.128275	0.165432	0.181227	0.151915	0.134237	0.180522	0.134107	0.00716858	0.190316	0.0199036	0.13659	0.12805	0.132238	0.12805	0.139036	0.139036	0.139135	0.139036	0.143101	0.140573	0.189862	0.139036	0.198975
S.sp._D00078	0.173614	0.24772	0.178119	0.194608	0.194608	0.197089	0.178119	0.140899	0.19751	0.18099	0.18099	0.147727	0.177755	0.147627	0.20962	0.172011	0.156721	0.174451	0.173614	0.141061	0.175739	0.176788	0.173614	0.173509	0.17614	0.141061	0.176921	0.19751	0.190077	0.139036	0.159873	0.208962	0.171893	0.143101	0.18099	0.136665	0.00343275	0.151826	0.00367226	0.151826	0.179004	0.179004	0.182348	0.177869	0.151744	0.15437	0.197184	0.175622	0.232235
S.rudnicki_D00084	0.180781	0.249863	0.180781	0.213131	0.213131	0.22031	0.180781	0.154605	0.171709	0.187347	0.190584	0.165319	0.185956	0.159171	0.253548	0.149326	0.172126	0.180687	0.180781	0.145596	0.17614	0.176058	0.180781	0.180687	0.192982	0.145596	0.178455	0.171709	0.185263	0.176432	0.144746	0.200852	0.145314	0.156883	0.185016	0.141151	0.172248	0.149678	0.168531	0.14745	0.17614	0.17614	0.180687	0.17614	0.154068	0.141061	0.220376	0.17614	0.194406
S.gemmea_D00054	0.0217521	0.243584	0.018062	0.189422	0.189422	0.199148	0.018062	0.139036	0.180687	0.160344	0.16454	0.166987	0.16675	0.141249	0.18896	0.153602	0.156419	0.0162493	0.0217521	0.139036	0.00536678	0.0180875	0.0217521	0.0107748	0.152222	0.139036	0.0199036	0.180687	0.181638	0.172962	0.168167	0.203663	0.173759	0.141249	0.160344	0.134641	0.183586	0.156525	0.177854	0.154263	0.00178253	0.00536678	0.00535957	0.00178253	0.145596	0.171471	0.201456	0.00536678	0.210704
S.iyengari_D00006	0.132633	0.209102	0.132633	0.182766	0.182766	0.19449	0.132633	0	0.170051	0.192702	0.165114	0.143026	0.160657	0.00357144	0.18164	0.140899	0.147945	0.13473	0.132633	0.0162272	0.141249	0.132542	0.132633	0.141353	0.156419	0.0162272	0.130449	0.170051	0.185956	0.149678	0.136795	0.185174	0.136253	0.00357144	0.195101	0.0199036	0.140976	0.12805	0.136733	0.12805	0.141249	0.141249	0.136928	0.141249	0.147536	0.142747	0.194557	0.141249	0.196599
I.teshi_D00071	0.201969	0.218683	0.199654	0.205885	0.205885	0.194557	0.199654	0.180522	0.210704	0.22037	0.183018	0.180205	0.188517	0.179355	0	0.182634	0.177281	0.20859	0.201969	0.180387	0.210961	0.203759	0.201969	0.200066	0.201802	0.180387	0.203864	0.210704	0.232702	0.227573	0.166728	0.00357144	0.170425	0.180522	0.217913	0.180387	0.202087	0.165114	0.1966	0.165114	0.208482	0.213348	0.207309	0.201755	0.162749	0.168966	0.192273	0.208732	0.232573
S.anodontis_D00015	0.14996	0.190881	0.14996	0.162472	0.162472	0.187808	0.14996	0.12805	0.165432	0.18536	0.163031	0.142789	0.164725	0.133039	0.174848	0.15201	0.149863	0.140976	0.14996	0.132379	0.158347	0.147628	0.14996	0.147148	0.163503	0.132379	0.145495	0.165432	0.172126	0.11961	0.143456	0.165114	0.149277	0.12805	0.187713	0.12805	0.160339	0.00357144	0.150241	0	0.15201	0.15201	0.151213	0.154093	0.0677626	0.158102	0.187897	0.156266	0.176058
P.stantoni_D00003	0.217813	0.184889	0.212946	0.162308	0.162308	0.189806	0.212946	0.196599	0.22856	0.220165	0.195392	0.182696	0.200085	0.196599	0.246586	0.205616	0.205735	0.203419	0.217813	0.196448	0.210531	0.208204	0.217813	0.210614	0.211276	0.196448	0.210531	0.22856	0.223522	0.212866	0.184062	0.227573	0.1917	0.196599	0.222622	0.194095	0.227573	0.17623	0.230515	0.171622	0.212946	0.210531	0.210614	0.212946	0.178286	0.187059	0.192089	0.210531	0.0161976
S.anodontis_D00017	0.147727	0.190881	0.147727	0.162472	0.162472	0.187808	0.147727	0.12805	0.165432	0.18536	0.163031	0.142789	0.158583	0.12805	0.174848	0.15201	0.143273	0.140976	0.147727	0.132379	0.15201	0.147628	0.147727	0.147628	0.163503	0.132379	0.145495	0.165432	0.172126	0.11961	0.141909	0.165114	0.149233	0.12805	0.187713	0.12805	0.151915	0.00357144	0.150241	0	0.15201	0.15201	0.152113	0.15201	0.0677626	0.158102	0.187897	0.15201	0.176058
S.gemmea_D00001	0.00343644	0.22856	0	0.180281	0.180281	0.187438	0	0.132633	0.169334	0.160344	0.160144	0.16926	0.159775	0.137503	0.175165	0.149276	0.14996	0.0162493	0.00343644	0.137028	0.0226718	0.0217844	0.00343644	0.0177978	0.150198	0.137028	0.00178253	0.169334	0.174331	0.170319	0.161642	0.203864	0.1686	0.137028	0.160344	0.132633	0.177991	0.152222	0.173304	0.147727	0.0162272	0.0199036	0.0197724	0.015608	0.139135	0.164788	0.187481	0.0209178	0.208289
S.khawi_D00074	0.168897	0.219313	0.173752	0.179467	0.179467	0.222043	0.173752	0.180565	0	0.177082	0.174184	0.175419	0.17056	0.181907	0.267927	0.167484	0.188483	0.17971	0.168897	0.173345	0.185877	0.177241	0.168897	0.181021	0.210507	0.173345	0.174869	0	0.155637	0.18949	0.174934	0.222043	0.181021	0.183091	0.174637	0.168383	0.208947	0.168127	0.199785	0.168127	0.184583	0.187083	0.185983	0.183396	0.160712	0.18971	0.219533	0.185877	0.232991
S.barraudi_D00065	0.164535	0.245296	0.160169	0.191814	0.191814	0.187728	0.160169	0.138944	0.179135	0.177993	0.154162	0.0889299	0.145658	0.139441	0.188738	0.175982	0.109697	0.158165	0.164535	0.136928	0.157928	0.160412	0.164535	0.159804	0.192702	0.136928	0.162749	0.179135	0.192134	0.169928	0.133378	0.196448	0.149415	0.141151	0.180281	0.132542	0.152345	0.153827	0.157342	0.153827	0.164859	0.164859	0.166061	0.162193	0.158395	0.147234	0.187808	0.160024	0.222622
S.sp._D00042	0.181494	0.229104	0.181494	0.196687	0.196687	0.220829	0.181494	0.193291	0.171543	0.192702	0.206946	0.183224	0.206798	0.190881	0.268835	0.189775	0.199516	0.181638	0.181494	0.193291	0.18417	0.184013	0.181494	0.174579	0.209403	0.193291	0.179135	0.171543	0.0236431	0.148064	0.195143	0.242726	0.19652	0.190881	0.190316	0.188483	0.192702	0.172248	0.19207	0.174579	0.181789	0.18417	0.184013	0.181789	0.167305	0.206067	0.223191	0.18417	0.229104
S.sp._D00069	0.173614	0.24772	0.178119	0.194608	0.194608	0.197089	0.178119	0.140899	0.19751	0.18099	0.18099	0.147727	0.177755	0.147627	0.20962	0.172011	0.156721	0.174451	0.173614	0.141061	0.175739	0.176788	0.173614	0.173509	0.17614	0.141061	0.176921	0.19751	0.190077	0.139036	0.159873	0.208962	0.171893	0.143101	0.18099	0.136665	0.00343275	0.151826	0.00367226	0.151826	0.179004	0.179004	0.182348	0.177869	0.151744	0.15437	0.197184	0.175622	0.232235
S.rudnicki_D00083	0.178455	0.249863	0.178455	0.210704	0.210704	0.217882	0.178455	0.152338	0.169415	0.185016	0.188197	0.163031	0.183586	0.156883	0.245972	0.149326	0.169811	0.178367	0.178455	0.147833	0.173836	0.173759	0.178455	0.178367	0.192982	0.147833	0.17614	0.169415	0.182927	0.174112	0.142128	0.19851	0.143101	0.154605	0.182696	0.143369	0.169928	0.14745	0.166161	0.145233	0.173836	0.173836	0.178367	0.173836	0.151826	0.138858	0.217942	0.173836	0.192042
S.barraudi_D00047	0.162597	0.242726	0.162597	0.194036	0.194036	0.185391	0.162597	0.145401	0.181227	0.187102	0.151915	0.0949663	0.147536	0.147628	0.20277	0.17357	0.112005	0.160284	0.162597	0.147833	0.164724	0.162531	0.162597	0.162531	0.192453	0.147833	0.162597	0.181227	0.201681	0.179274	0.136934	0.201187	0.151538	0.147628	0.184792	0.143369	0.152113	0.164937	0.15477	0.164937	0.164724	0.164724	0.166925	0.164724	0.158235	0.147123	0.185467	0.164724	0.220165
[truncated: 19 more columns]
