# Supplementary material for: Sand fly identification and screening for Leishmania spp. in six provinces of Thailand
Source: Parasit Vectors. 2021 Jul 3;14:352. doi: 10.1186/s13071-021-04856-6 (PMC8254935; doi:10.1186/s13071-021-04856-6)
Supplement: Supplementary file 6 — Additional file 6: Table S5. GenBank accession numbers and BIN of this study. [file 13071_2021_4856_MOESM6_ESM.xlsm]

## Sheet: Sheet1
Additional file 6: Table S5. GenBank accession numbers and BIN of this study.
Organism	Sequence_ID	GenBank accession numbers	BIN
Sergentomyia gemmea	D00001	MZ400903	BOLD:ADK0270
Sergentomyia gemmea	D00002	MZ400904	BOLD:ADK0270
Phlebotomus stantoni	D00003	MZ400905	BOLD:AEH3877
Sergentomyia gemmea	D00004	MZ400906	BOLD:ADK0270
Sergentomyia iyengari	D00006	MZ400907	BOLD:ACW3244
Sergentomyia iyengari	D00008	MZ400908	BOLD:ACW3244
Sergentomyia sp.	D00009	MZ400909	BOLD:AEE2576
Sergentomyia anodontis	D00014	MZ400910	BOLD:AEA6246
Sergentomyia anodontis	D00015	MZ400911	BOLD:AEA6246
Sergentomyia barraudi	D00016	MZ400912	BOLD:ADT2123
Sergentomyia anodontis	D00017	MZ400913	BOLD:AEA6246
Sergentomyia anodontis	D00018	MZ400914	BOLD:AEA6246
Sergentomyia iyengari	D00020	MZ400915	BOLD:ACW3244
Sergentomyia perturbans	D00021	MZ400916	BOLD:ADK2366
Sergentomyia iyengari	D00023	MZ400917	BOLD:ACW3244
Sergentomyia perturbans	D00027	MZ400918	BOLD:ADT5387
Sergentomyia iyengari	D00030	MZ400919	BOLD:ACW3244
Sergentomyia gemmea	D00031	MZ400920	BOLD:ADK0270
Sergentomyia bailyi	D00032	MZ400921	BOLD:ADK0431
Sergentomyia gemmea	D00038	MZ400922	BOLD:ADK0270
Sergentomyia sp.	D00042	MZ400923	BOLD:AEE2577
Sergentomyia gemmea	D00045	MZ400924	BOLD:ADK0270
Sergentomyia barraudi	D00047	MZ400925	BOLD:AEG2980
Sergentomyia iyengari	D00048	MZ400926	BOLD:ACW3244
Sergentomyia iyengari	D00049	MZ400927	BOLD:ACW3244
Sergentomyia sp.	D00050	MZ400928	BOLD:AEE2571
Sergentomyia iyengari	D00051	MZ400929	BOLD:ACW3244
Sergentomyia gemmea	D00053	MZ400930	BOLD:ADK0270
Sergentomyia gemmea	D00054	MZ400931	BOLD:ADK0270
Sergentomyia sp.	D00055	MZ400932	BOLD:AEE2573
Sergentomyia gemmea	D00056	MZ400933	BOLD:ADK0270
Phlebotomus stantoni	D00057	MZ400934	BOLD:ACZ0673
Sergentomyia sp.	D00058	MZ400935	BOLD:AEE2574
Phlebotomus sp.	D00059	MZ400936	BOLD:AEE4597
Sergentomyia khawi	D00060	MZ400937	BOLD:AEE5298
Sergentomyia khawi	D00061	MZ400938	BOLD:AEE5298
Phlebotomus sp.	D00062	MZ400939	BOLD:AEE4597
Sergentomyia barraudi	D00065	MZ400940	BOLD:ACZ1287
Sergentomyia sp.	D00069	MZ400941	BOLD:AEE2575
Sergentomyia sp.	D00070	MZ400942	BOLD:AEE2575
Idiophlebotomus teshi	D00071	MZ400943	BOLD:AEA7361
Sergentomyia sp.	D00075	MZ400944	BOLD:AEE2575
Idiophlebotomus teshi	D00076	MZ400945	BOLD:AEA7361
Sergentomyia sp.	D00078	MZ400946	BOLD:AEE2575
Sergentomyia anodontis	D00079	MZ400947	BOLD:ACY9440
Sergentomyia rudnicki	D00083	MZ400948	BOLD:AEE6814
Sergentomyia rudnicki	D00084	MZ400949	BOLD:AEE6814
Sergentomyia khawi	D00086	MZ400950	BOLD:AEE7857
Sergentomyia khawi	D00088	MZ400951	BOLD:AEE7857
Sergentomyia anodontis	D00089	MZ400952	BOLD:ACY9440
Phlebotomus mascomai	D00090	MZ400953	BOLD:ACY9207
Sergentomyia barraudi	D00092	MZ400954	BOLD:ACZ0088
Phlebotomus mascomai	D00097	MZ400955	BOLD:ACY9207
Phlebotomus sp.	D00103	MZ400956	BOLD:AEE4599
Sergentomyia gemmea	D00108	MZ400957	BOLD:ADK0270
Sergentomyia gemmea	D00112	MZ400958	BOLD:ADK0270
Sergentomyia gemmea	D00113	MZ396585	BOLD:ADK0270
Sergentomyia gemmea	D00114	MZ400959	BOLD:ADK0270
Sergentomyia bailyi	D00115	MZ400960	BOLD:ADK0431
Sergentomyia gemmea	D00116	MZ400961	BOLD:ADK0270
Sergentomyia khawi	D00074	MZ400962	BOLD:AEE7857
Idiophlebotomus teshi	D00081	MZ400963	BOLD:AEA7361
Sergentomyia perturbans	D00111	MZ400964	BOLD:ADK2366
Sergentomyia gemmea	D00118	MZ400965	BOLD:ADK0270
Sergentomyia gemmea	D00119	MZ400966	BOLD:ADK0270
Sergentomyia gemmea	D00120	MZ400967	BOLD:ADK0270
Sergentomyia gemmea	D00123	MZ400968	BOLD:ADK0270
Sergentomyia indica	D00107	MZ396586	BOLD:ADK0381
